# Supplementary material for: Wide Riparian Zones Inhibited Trace Element Loss in Mining Wastelands by Reducing Surface Runoff and Trace Elements in Sediment
Source: Toxics. 2024 Apr 11;12(4):279. doi: 10.3390/toxics12040279 (PMC11053404; doi:10.3390/toxics12040279)
Supplement: Supplementary file 1 [file toxics-12-00279-s001.zip]

Archive with 1 entries (1 files):
- toxics-2924350-supplementary.pdf
